# Supplementary material for: Assembly of Hydrophobic ZIF-8 on CeO2 Nanorods as High-Efficiency Catalyst for Electrocatalytic Nitrogen Reduction Reaction
Source: Nanomaterials (Basel). 2022 Aug 27;12(17):2964. doi: 10.3390/nano12172964 (PMC9458198; doi:10.3390/nano12172964)
Supplement: Supplementary file 1 [file nanomaterials-12-02964-s001.zip]

Archive with 1 entries (1 files):
- nanomaterials-1855444-supplementary.pdf
